# Supplementary material for: EpiRegress: A Method to Estimate and Predict the Time-Varying Effective Reproduction Number
Source: Viruses. 2022 Jul 20;14(7):1576. doi: 10.3390/v14071576 (PMC9323923; doi:10.3390/v14071576)
Supplement: Supplementary file 1 [file viruses-14-01576-s001.zip]

Archive with 1 entries (1 files):
- viruses-1775505-supplementary.pdf
